# Supplementary material for: Time to next pregnancy in spontaneous pregnancies versus treatment cycles in fertile patients with recurrent pregnancy loss
Source: Fertil Res Pract. 2015 Apr 21;1:5. doi: 10.1186/2054-7099-1-5 (PMC5415188; doi:10.1186/2054-7099-1-5)
Supplement: Supplementary file 1 — Additional file 1: Table S1: Data set supporting the results of this article. (XLSX 57 KB) [file 40738_2014_5_MOESM1_ESM.xlsx]

## Sheet: Sheet1
	Age	Age Tx	G	GTx	LB	LB Tx	SAB	SAB Tx	BC	BC Tx	ECT	ECT TX		LB	TTP(m)	Tx TTP	SAB	TTP(m)	Tx TTP	BC	TTP(m)	Tx TTP	ECT/PUL	TTP(m)	Tx TTP		SUM Sp	SUM Tx	Tx Type	TTP all	sTTP (m)	Tx- NoPGS(m)	Tx PGS (m)	LB/OG	SAB	BC	ECT		BMI	Tx BMI
		41		2		0		2		0		0																1	PGS	4			4		1					26
		25		3		0		2		0		0																1	PGS	2			2	1						24
	37		5		2		3		0		0																1			5	5			1					23
		36		4		0		4		0		0																1	(Inj/IUI)	3		3			1					20
	36		3		0		3		0		0																1			3	3			1					20
	34		4		0		2		0		2																1			5	5			1					26
		21		4		0		3		1		0																1	(Inj/IUI)	6		6		1						22
	41		4		1		2		1		0			1	4												1			5	5			1					24
																				1	3
																	1	3
																	1	3
	31		5		0		3		1		0						1	4									1			4	4				1				21
																				1	1
																	1	3
																	1	3
	38		4		1		3		0		0						1	1									1			1	1			1					24
														1	1
																	1	1
																	1	1
		32		3		1		2		0		0					1	4										1	PGS	5			5	1						26
	32		2		0		2		0		0						1	1									1			1	1					1			28
																	1	2
	32		5		1		4		0		0						1	1									1			1	1			1					24
																	1	2
																	1	2
																	1	3
																							1	4
		36		4		1		3		0		0																1	PGS	10			10	1						23
	35		2		0		2		0		0																1			6	6			1					22
	40		4		1		2		0		0																1			6	6			1					20
	37		3		0		3		0		0						1	1									1			2	2			1					21
																	1	2
																	1	2
	41		5		1		3		0		0			1	1												1			7	7			1						26
																	1	1
																	1	4
																	1	1
	37		3		0		3		0		0						1	3									1			2	2			1					24
																	1	3
																	1	3
		40		3		1		2		0		0					1	1										1	(CC/TIC)	3		3		1						32
																	1	2
	30		4		1		3		0		0			1	1												1			1	1					1			30
																	1	1
																	1	2
																	1	1
	30		2		0		2		0		0						1	1									1			1	1			1					31
																				1	3
	40		4		0		4		0		0						1	4									1			4	4						1		30
																	1	2
																	1	1
		40		2		0		2		0		0																1	(cc/IUI)	3		3			1					28
		32		2		0		2	0			0					1	3										1	(cc/IUI)	1		1				1				18
																				1	5
	28		3		0		2		1		0						1	5									1			3	3			1					25
																	1	3
																				1	2
		39	3		1		2		0		0			1	1												1		PGS	7			7	1						22
																	1	4
																	1	2
	39		4		0		4		0		0						1	3									1			2	2			1					21
																	1	3
																	1	8
																	1	3
	28		3		0		2		1		0						1	2									1			5	5			1					25
																				1	2
																	1	2
	37		3		0		3		0		0						1	2									1			2	2					1			24
																	1	3
	41		4		1		2		1		0									1	3						1			6	6				1				27
																				1	4
														1		2
																	1	6
	25		3		0		2		1		0																1			1	1			1					21
																											1
	35		3		0		3		0		0																1			9	9			1					20
		41		4		0		2		0		0																1	(Inj/IUI)	6		6			1					21
		34	4		1		2		0		1																	1	inj/iui	4		4		1						33
	39		4		0		4		0		0																1			3	3			1					29
	33		4		0		3		0		0						1	3									1			2	2				1				18
																	1	1
																	1	6
	40		4		0		4		0		0						1	2									1			2	2			1					23
																	1	2
																	1	2
																				1	2
		32		5		1		3		1		0																1	(cc/TIC)	1		1		1						21
	27		2		0		2		0		0																1			1	1			1					27
		36		3		0		3		0		0																1	PGS	5			5	1						24
	30		4		0		3		0		0																1			1	1				1				30
	31		3		0		3		0		0																1			2	2			1					20
	30		4		0		2		2		0									1		1					1			3	3			1					18
																	1	1
	38		5		1		4		0		0			1	1												1			1	1			1					19
																	1	1
																	1	12
																	1	6
	42		3		0		3		0		0																1			10	10				1				21
		36		2		0		2		0		0					1	1										1	PGS	3			3	1						24
																	1	2
		30		3		0		3		0		0					1	2										1	(Let/IUI)	5		5		1						22
																	1	2
																	1	2
	39		6		2		4		0		0			1	1												1			1	1			1					22
														1	2
																	1	1
																	1	1
	34		2		0		2		0		0						1	3									1			4	4				1				25
																	1	3
	39		4		1		2		0		0			1	1												1			1	1				1				20
																	1	1
																	1	1
		38		2		0		2		0		0																1	(IVF)	5		5		1						19
		33		3		0		2		1																		1		2		2				1				28
		39		6		1		4		1		0					1	5										1	PGS	2			2	1						21
																				1	2
																	1		1
		39		5		1		2		2		0																1	PGS	3			3			1				24
		36		4		1		3		0		0		1	3													1	PGS	10			10	1						18
																	1	3
																	1	3
																				1	3
	31		3		0		3																				1			2	2				1
	38		3		0		3		0		0						1	4									1			2	2				1				22
																	1	7
																	1	12
	34		3		0		2		1		0																1			1	1			1					21
	36		6		2		4		0		0			1	6												1			6	6			1					24
														1	1
																	1	1
																	1	1
																	1	1
																	1	2
		38		2		0		2																					PGS	10			10	1
	34		4		0		4		0		0						1	4									1			4	4				1				22
	34		2		0		2		0		0																1			1	1			1					20
	32		5		0		5		0		0																1			1	1			1					22
	33		7		2		2		3		0																1			3	3			1					21
		36		6		1		2		2		1																1	IVF	3		3		1						20
		34		4		0		4		0		0					1	1										1	(inj/IUI)	4		4		1						21
																	1	3
																	1	1
	37		4		0		3		0		1												1	5			1			8	8			1					21
																	1	1
																	1	1
	37		5		2		5		0		0																1			1	1			1					31
		41		5		0		2		0		0																1	(IVF)	4		4			1					23
	35		4		0		2		0		0																1			3	3				1				24
		31		2		0		2		0		0					1	3										1	PGS	5			5	1						28
																	1	2
	39		5		1		2		2		0			1	1												1			4	4			1					23
																				1	2
																				1	2
																	1	1
																				1	4
	40		2		0		2		0		0																1			9	9			1					20
	32		7		0		7		0		0																1			9	9				1				33
	37		8		1		7		0		0																1			9	9				1				20
	37		2		0		2		0		0						1	1									1			7	7				1				24
																	1	1
	40		4		0		4		0		0			1	6												1			8	8			1					26
	40		4		1		3		0		0						1	1									1			2	2				1				23
																	1	1
																	1	1
																	1	1
	29		2		1		2		0		0						1	1									1			3	3					1			31
	35		3		1		2		0		0			1	2												1			4	4			1					24
																	1	1
																	1	2
														1	4
	33		5		3		2		0		0																1			4	4			1
		33		5		0		3		2																		1	IVF	5		5		1						27
	32		3		0		1		2		0									1	6						1			4	4			1					23
																	1	6
																				1	3
	35		5		1		2		1		0																1			4	4			1					20
	34		5		1		2		1		0			1	2												1			2	2			1					27
	34		2		0		2		0		0						1	3									1			1	1			1					29
																	1	2
		40		2		0		2																				1	IVF	4		4			1					21
		29		4		1		2		1		0		1	4													1	CC/IUI	2		2		1						32
																	1	6
																	1	13
	35		3				2		1																		1			6	6					1
	36		3		1		3		0		0							1		3							1			2	2			1					23
																		1		1
																		1		3
														1	2
	24		2		0		2		0		0			1	2												1			3	3			1					20
		30		3		0		3		0		0					1	6										1	Inj/IUI	5		5		1						24
																	1	1
																	1	5
		34		3		0		2		1		0								1	6							1	CC/IUI	2		2		1						22
																	1	6
																				1		6
	41		3		1		2		0		0						1	2									1			2	2				1				30
	36		3		0		3		0		0						1	4									1			2	2			1					20
																	1	3
																	1	2
	32		3		1		2		0		0																1			1	1			1					20
	38		3		0		3		0		0						1	1									1			2	2			1					21
																	1	1
																	1	2
														1	1
		37		6		1		4		0		0					1		14									1	Let/IUI	2		2		1						22
																	1		4
																	1		3
																	1	2
														1		3
														1		3
	32		3		1		2		0		0			1	1												1			2	2			1					22
																	1	1
																	1	1
														1	2
	34		3		0		3		0		0																1			2	2			1					25
	35		4		1		3		0		0						1	1									1			2	2			1					26
	33		3		0		3		0		0																1			2	2			1					26
	33		4		1		3		0		0			1	2												1			2	2			1					25
	32		3		0		3		0		0			1	1												1			7	7			1
	38		5		0		5		0		0						1	8									1			7	7				1				30
																	1	3
																	1	1
																	1	1
	27		3		0		3		0		0																1			2	2			1					21
	35		3		1		2																				1			4	4			1					28
		36		3		1		2																				1	IVF	4		4		1						26
		40		4		1		2		0		0					1		4									1	PGS	5			5	1						21
														1	2
		39		6		0		4																				1	IUI	6		6		1						22
	36			5		0		5		0		0																1		9	9			1					20
		34		4		1		3																				1	IUI	2		2		1						23
	30		2		0		2		0		0						1	1									1			1	1			1					25
																	1	1
														1	1
														1	1
		38		2		0		2		0							1	1									1	1	PGS	3			3	1						22
																	1	5
		26		5		0		3		2		0					1	2										1	cc/tic	1		1		1						21
																				1	1
																	1	1
																				1		1
																				1		1
	36		4		1		3																				1			3	3			1					29
	29		4		1		3		0		0						1	1									1			6	6			1					22
																	1	2
														1	6
	38		7		0		4		1		2												1	3			1			3	3			1					25
																	1	4
																							1	3
																				1	4
																	1	3
																	1	4
																	1	6
														1	3
	28		3		0		3																				1			1	1			1					23
		38		4		1		3		0		0		1	12													1	IVF	9		9				1				21
																	1	8
																	1	1
																	1	3
														1	4
	31		3		0		2		1		0			1	1												1			1	1			1					27
		39		4		0		3		1		0		1	1													1	PGS	3			3	1						23
	34		4		2		2		0		0			1	2												1			2	2			1					24
	34		5		2		2		1		0			1	1												1			2	2			1					24
														1	1
																	1	1
																	1	2
																				1	1
														1	2
		40		3		1		2		0		0																1	CC/IUI	2		2		1						22
														1	6
																	1	6
														1	2
	35		3		1		2		0		0						1	12									1			5	5			1					20
																	1		1
														1	5
		37		4		1		3		0		0		1	1													1	let/IUI	9		9		1						22
																	1	4
																	1	3
																	1	5
	37		4		1		3		0		0						1	6									1			1	1			1					23
																	1	3
																	1	4
														1	1
		34		2		0		2		0		0																1	cc/tic	3		3		1						22
		36		3		1		2		0		0		1	5													1	IVF	3		3		1						19
		30		3		0		3									1	12										1	IVF	12		12		1						24
		34		3		0		2		0		1					1		1									1	IVF	8		8		1						20
																	1		1
																							1	1
														1	1
	37		3			0		2																			1			2	2			1					23
		37		3		1		2		0																		1		4		4			1					19
	39		4		1		3		0		0			1	4												1			5	5			1					23
	31		4		1		3																				1			1	1			1
		35		4		1		3		0		0		1	1													1		5		5		1						34
																				1	2
																				1	1
																				1	2
														1	5
	39		3		0		3		0		0						1	1									1			3	3			1					19
																	1	3
																	1	2
	31		3		1		2		0		0			1	2												1			2	2			1					22
	28		2		0		2		0		0									1	4						1			2	2			1					21
																	1	1
		34		4		1		3									1	1										1		12		12				1				21
																	1	2
														1	3
																	1	14
	33		4		0		4																				1			6	6			1
	29		3		0		2		1								1	2									1			1	1			1
																	1	2
																				1	2
		41	6		1		2		4																			1	DOR	3		3		1						22
	35		4		1		3																				1			1	1			1					27
	28		3		0		3		0		0						1	6									1			2	2			1					25
																	1	3
		35		2		0		2		1																		1		8		8		1						23
	34		4		1		2		1		0									1	3						1			4	4			1					22
																	1	1
																	1	2
														1	4
		38		3		1		2		0		0		1	4													1	PCOS	3		3		1
		40		5		0		3		0		0																1	PGS	6			6	1						24
		37		4		0		3		0		0																1	PGS	7			7			1				26
		31		3		0		3		0		0																1	PGS	5			5		1					22
		42		4		1		2		0		0																1	PGS	4			4	1						22
		39		4		2		2		0		0																1	PGS	3			3	1						24
		42		3		0		3		0		0																1	PGS	7			7		1					20
		27		3		0		3		0		0																1	PGS	5			5	1						21
		40		4		1		3		0		0																1	PGS	8			8	1						23
BASIC STATISTICS
COUNT	98	60												55	52	3	167	162	8	33	26	4	5	5			100	59			98	37	23	120	26	11	1
SUM															134	8	167	464	29	37	73	9	5	16
MEAN	34.4592	35.6333	3.7	3.56897	0.530612	0.431034	2.78788	2.59322	0.301075	0.32	0.0674157	0.0434783																		3.87342	3.32653	4.43243	5.30435						23.7222	23.2373
MEDIAN	35	36	4	3.5	0	0	3	2	0	0	0	0																		3	2	4	5						23	22
SD	4.00558	4.47958	1.21854	1.14113	0.676621	0.53186	1.0129	0.722034	0.688176	0.62073	0.330212	0.206185																		2.59282	2.38887	2.78429	2.47597						3.46419	3.50044
